# Supplementary material for: Effects of High-Dose Vitamin D Supplementation on Placental Vitamin D Metabolism and Neonatal Vitamin D Status
Source: Nutrients. 2024 Jul 5;16(13):2145. doi: 10.3390/nu16132145 (PMC11243372; doi:10.3390/nu16132145)
Supplement: Supplementary file 1 [file nutrients-16-02145-s001.zip]

Archive with 1 entries (1 files):
- nutrients-3072893-supplementary.pdf
